# Supplementary material for: Paraptosis‐related genes regulate tumor immune microenvironment and predict prognosis in breast cancer
Source: J Cell Commun Signal. 2025 Dec 8;19(4):e70056. doi: 10.1002/ccs3.70056 (PMC12685561; doi:10.1002/ccs3.70056)
Supplement: Supplementary file 2 — Table S1 [file CCS3-19-e70056-s001.xlsx]

## Sheet: Sheet1
Table S1 Paraptosis-related genes.
Genes	Full-names
ADGRG1	Adhesion G protein-coupled receptor G1
AKT1	AKT serine/threonine kinase 1
ATF6	Activating transcription factor 6
ATP23	ATP23 metallopeptidase and ATP synthase assembly factor homolog
CAMK2B	Calcium/calmodulin dependent protein kinase II beta
CASP3	Caspase 3
CASP4	Caspase 4
CASP7	Caspase 7
CASP9	Caspase 9
CCR4	C-C motif chemokine receptor 4
CDK4	Cyclin dependent kinase 4
CDKN3	Cyclin dependent kinase inhibitor 3
CFD	Complement factor D
CSF1	Colony stimulating factor 1
CTDSP2	CTD small phosphatase 2
DDIT3	DNA damage inducible transcript 3
DSTYK	Dual serine/threonine and tyrosine protein kinase
EIF2S1	Eukaryotic translation initiation factor 2 subunit alpha
ERN1	Endoplasmic reticulum to nucleus signaling 1
G6PC2	Glucose-6-phosphatase catalytic subunit 2
GPR15	G protein-coupled receptor 15
GPR153	G protein-coupled receptor 153
HACD2	3-hydroxyacyl-CoA dehydratase 2
HSPA5	Heat shock protein family A (Hsp70) member 5
HSPB8	Heat shock protein family B (small) member 8
IGF1R	Insulin like growth factor 1 receptor
INSRR	Insulin receptor related receptor
ITPR3	Inositol 1,4,5-trisphosphate receptor type 3
LCK	LCK proto-oncogene, Src family tyrosine kinase
LPAR1	Lysophosphatidic acid receptor 1
MAP2K2	Mitogen-activated protein kinase kinase 2
MAPK1	Mitogen-activated protein kinase 1
MAPK14	Mitogen-activated protein kinase 14
MAPK8	Mitogen-activated protein kinase 8
MARK4	Microtubule affinity regulating kinase 4
MCU	Mitochondrial calcium uniporter
MKNK2	MAPK interacting serine/threonine kinase 2
MYLK	Myosin light chain kinase
NFKB1	Nuclear factor kappa B subunit 1
NT5C	5', 3'-nucleotidase, cytosolic
PDCD5	Programmed cell death 5
PDCD6IP	Programmed cell death 6 interacting protein
PEBP1	Phosphatidylethanolamine binding protein 1
PHB	Prohibitin
PI4KB	Phosphatidylinositol 4-kinase beta
PPP3CA	Protein phosphatase 3 catalytic subunit alpha
PRKACG	Protein kinase cAMP-activated catalytic subunit gamma
PRKAG3	Protein kinase AMP-activated non-catalytic subunit gamma 3
RGR	Retinal G protein coupled receptor
RNF181	Ring finger protein 181
RYR1	Ryanodine receptor 1
RYR2	Ryanodine receptor 2
SSTR3	Somatostatin receptor 3
SSTR5	Somatostatin receptor 5
TAAR5	Trace amine associated receptor 5
TAAR9	Trace amine associated receptor 9
TNFRSF19	TNF receptor superfamily member 19
TNK2	Tyrosine kinase non receptor 2
TP53	Tumor protein p53
UBE2U	Ubiquitin conjugating enzyme E2 U
UQCRC1	Ubiquinol-cytochrome c reductase core protein 1
USP10	Ubiquitin specific peptidase 10
XBP1	X-box binding protein 1
