# Supplementary material for: Paraptosis‐related genes regulate tumor immune microenvironment and predict prognosis in breast cancer
Source: J Cell Commun Signal. 2025 Dec 8;19(4):e70056. doi: 10.1002/ccs3.70056 (PMC12685561; doi:10.1002/ccs3.70056)
Supplement: Supplementary file 3 — Table S2 [file CCS3-19-e70056-s002.xlsx]

## Sheet: Sheet1
Table S2. Univariate Cox regression analysis revealed 12 genes were associated with prognosis of patients in TCGA-BRCA cohort.
Gene	P-value	Hazard Ratio	95% CI
USP10	0.003	1.011	1.004 – 1.018
NT5C	0.043	0.98	0.961 – 0.999
HSPB8	0.045	1.001	1.000 – 1.003
ADGRG1	0.017	1.004	1.001 – 1.008
LCK	0.038	0.98	0.961 – 0.999
P14KB	0.02	1.007	1.001 – 1.013
DSTYK	0.023	1.021	1.003 – 1.040
GPR153	0.013	0.964	0.937 – 0.992
MAPK1	0.016	1.006	1.001 – 1.011
MAPK14	0.037	1.013	1.001 – 1.026
PDCD6IP	0.037	1.006	1.000 – 1.011
ATF6	0.026	1.008	1.001 – 1.016
