# Supplementary material for: Paraptosis‐related genes regulate tumor immune microenvironment and predict prognosis in breast cancer
Source: J Cell Commun Signal. 2025 Dec 8;19(4):e70056. doi: 10.1002/ccs3.70056 (PMC12685561; doi:10.1002/ccs3.70056)
Supplement: Supplementary file 4 — Table S3 [file CCS3-19-e70056-s003.xlsx]

## Sheet: Sheet1
Table S3. Multivariable Cox regression analysis revealed 6 genes were associated with prognosis of patients in TCGA-BRCA cohort.
Gene	P-value	Hazard Ratio	95% CI
USP10	0.145	1.006	0.998 – 1.014
NT5C	0.063	0.981	0.962 – 1.001
HSPB8	0.074	1.001	1.000 – 1.003
LCK	0.051	0.98	0.961 – 1.000
P14KB	0.07	1.006	1.000 – 1.012
GPR153	0.042	0.97	0.942 – 0.999
