# Supplementary material for: Paraptosis‐related genes regulate tumor immune microenvironment and predict prognosis in breast cancer
Source: J Cell Commun Signal. 2025 Dec 8;19(4):e70056. doi: 10.1002/ccs3.70056 (PMC12685561; doi:10.1002/ccs3.70056)
Supplement: Supplementary file 5 — Table S4 [file CCS3-19-e70056-s004.xlsx]

## Sheet: Sheet1
Table S4. Clinical features of patients with BC.
	Overall (N=879)	High risk group (N=439)	Low risk group (N=440)	P-value
Age				0.00315
Mean (SD)	57.9 (13.0)	59.1 (12.9)	56.6 (12.9)
Median [Min, Max]	58.0 [26.0, 89.0]	60.0 [26.0, 89.0]	55.0 [27.0, 88.0]
Stage				0.749
1	160 (18.6%)	73 (17.2%)	87 (20.1%)
2	483 (56.3%)	243 (57.2%)	240 (55.4%)
3	197 (23.0%)	100 (23.5%)	97 (22.4%)
4	18 (2.1%)	9 (2.1%)	9 (2.1%)
T stage				0.0195
1	248 (28.3%)	111 (25.5%)	137 (31.1%)
2	485 (55.4%)	255 (58.5%)	230 (52.3%)
3	114 (13.0%)	50 (11.5%)	64 (14.5%)
4	29 (3.3%)	20 (4.6%)	9 (2.0%)
N stage				0.447
0	399 (46.2%)	200 (46.4%)	199 (46.0%)
1	305 (35.3%)	149 (34.6%)	156 (36.0%)
2	94 (10.9%)	53 (12.3%)	41 (9.5%)
3	66 (7.6%)	29 (6.7%)	37 (8.5%)
M stage
0	720 (81.9%)	374 (85.2%)	346 (78.6%)	0.0166
1	20 (2.3%)	11 (2.5%)	9 (2.0%)
X	139 (15.8%)	54 (12.3%)	85 (19.3%)
ER				0.826
Negative	184 (21.4%)	89 (21.0%)	95 (21.8%)
Positive	675 (78.6%)	335 (79.0%)	340 (78.2%)
PR				0.613
Negative	269 (31.4%)	129 (30.4%)	140 (32.3%)
Positive	589 (68.6%)	295 (69.6%)	294 (67.7%)
Her-2				0.271
Negative	456 (79.6%)	221 (77.5%)	235 (81.6%)
Positive	117 (20.4%)	64 (22.5%)	53(18.4%)
